# Supplementary material for: Correlates of protection and viral load trajectories in omicron breakthrough infections in triple vaccinated healthcare workers
Source: Nat Commun. 2023 Mar 22;14:1577. doi: 10.1038/s41467-023-36984-1 (PMC10031702; doi:10.1038/s41467-023-36984-1)
Supplement: Supplementary file 3 — Source Data [file 41467_2023_36984_MOESM3_ESM.xlsx]

## Sheet: Fig 2A
Day since 1st pos qPCR	0	3	5	7	9	11	13	15
Ct value		24.3	30.1	31.5	46	46	46	46
Ct value	19.5	21.6	25.2	26.7	26.3	29.2	33.7	46
Ct value	19.4	22	22.5	24.2	29.7	30.5	38	46
Ct value	29.4	34.4	24.3	24.5	30.65	29.6	33.3	34.5
Ct value		19.4	16.9	22.6	23.9	29.6	37.7	35.8
Ct value	18.7	18.3	20	25.3	24.6	29.2	31	35.3
Ct value	27.3	24.7	27.0875	19.08	24.25	29.8	35	33.7
Ct value	37.5	23.3	24.7	21.7	29.4	34.7	38.3	46
Ct value	36	28.1	31.3	29.7	29.5	46	46	46
Ct value	27.6	24.91	25.2	28.7	34.2	46	46	33.8
Ct value	30.5	24.1	23.3	29.1	46	46	46	46
Ct value	22.8	24	24.9	22	25.4	38.4	46	46
Ct value	17.9	17.7	18.2	23.7	18.8	24.9	24.6928	34.4
Ct value	33	31.2	28.3	31.9	46	46	46	46
Ct value	31.9	28.5	26	30.4	46	37.6	46
Ct value		19.4	21.1	28.5	25.5	23.9	26.9	32.1
Ct value	21.2	22.3	23.3	22.8	23.9	25.1	30.3	35.4
Ct value		27.3	36.16	38.6	46	37.8	46	46
Ct value	23.2	18.7	19	22.9	26.8	25.6	24.3	46
Ct value	36	31.9	34.5	33.2	33.5	31.4	29.4	31.2
Ct value		23.2	22.9	26.1	35.4	46	46	46
Ct value	25.8	19.3	26.4	24.2	24.7	24.2	27.6
Ct value	38.3	46	46	46	34.4	46
Ct value	25	38.7	46	46	46	46	46	46
Ct value	35.8	46	46	46	46	46	46	46
Ct value	30.8	28.3	21.7	20.7	16.2	22.5	23.9	33
Ct value	18.8	15.6	21.98	25.08	23.83	26.6	46	46
Ct value	29.4	25	23.3	26.8	26.8	28.7	34.2	46
Ct value	25.4	23.3	26.89	24.48	29.4	35.6	30.9	46
Ct value	25.6	20.3	22.5	29.7	29.4	46	37.1	46
Ct value		19	21.1	26.1	26.6	30.7
Ct value	31	46	46	46	46	46	46	46
Ct value	33.5	26.3	24	31.2	34.2	31.2	46	46
Ct value		25.27	35.8	46	46
Ct value	35.9	46	46	46	46	46	46	46
Ct value	36.7	23.7	29.1	27	32.5	46	46	46
Ct value	29.2	24.3	25.1	27.3	29.6	30.2	46	39.7
Ct value	29.3	21.6	21.8	23.6	24.7	27.6	34	37.9
Ct value	24.5	20	29.1	34.2	46	46	46
Ct value	22.8	21.2	21.9	28.6	28.6	29.1		46
Ct value	28.7	36.49	27.7	27.8	33.8	37.3	46	46
Ct value	23.5	27.5	28.6	26.3	31.1	33.2	34.5	46
Ct value	21.8	25.8	27	26.5	25.9	28.6	37.2	30.5
Ct value	33.9	29.7	36.3	46	46	46	46	46
Ct value	24.1	29.8	31.8	30.5	40.9	33.8	33.5	46
Ct value		23.4	26.4	24.6	24.9	34.3	46	46
Ct value	35.9	29.2	22.2	23.3	18.5	20.3	23.9	27.6
Ct value	22.6	29.6	35.4	33.6	35.8
Ct value	24.7	18.6	25.32	18.6	31.1	36.8	46	46
Ct value	17.5	20.9	23.9	14.9	24.5	26.5	46	46
Ct value	23.9	26.3	25.5	22.8	25.1	31.1	30.4	46
Ct value	22.3	24.2	26.1	28.2	30.2	46	33.6
Ct value	29					46	46	46
Ct value	27.1	21.2	27.7	23.6	23.6	29.7	46	46
Ct value	27	22.8	24.5	26.6	25.7	32.7	46	46
Ct value	30	18.6	20.6	20	32.4	38.2	35.5	46
Ct value	38					46	46	46
Ct value	37	46	46	46	46	46	46	46
Ct value	30.9	27.9	23.9	24.79	46	46	34.4	46
Ct value	30.4	19	19.7	27	26.4	24.8	29.2	27.5

## Sheet: Fig 2B
Day since 1st pos qPCR	Ct value	Ct value	Ct value	Ct value	Ct value	Ct value
1	19.4	31.9	31	33.9	24.1	37
3	22	28.5	46	29.7	29.8	46
5	22.5	26	46	36.3	31.8	46
7	24.2	30.4	46	46	30.5	46
9	29.7	46	46	46	40.9	46
11	30.5	37.6	46	46	33.8	46
13	38	46	46	46	33.5	46
15	46		46	46	46	46

## Sheet: Fig 2C
		Symptomatic when sampled
	Days since 1st pos qPCR test	Ct value	Ct value	Ct value	Ct value	Ct value	Ct value	Ct value	Ct value	Ct value	Ct value	Ct value	Ct value	Ct value	Ct value	Ct value	Ct value	Ct value	Ct value	Ct value	Ct value	Ct value	Ct value	Ct value	Ct value	Ct value	Ct value	Ct value	Ct value	Ct value	Ct value	Ct value	Ct value	Ct value	Ct value	Ct value	Ct value	Ct value	Ct value	Ct value	Ct value	Ct value	Ct value	Ct value	Ct value	Ct value	Ct value	Ct value	Ct value
	3	24.3	21.6	34.4	19.4	18.3	28.1	24.91	24.1	24	17.7	31.2	19.4	22.3	27.3	18.7	31.9	23.2	19.3	46		28.3	15.6	25	23.3	20.3	19	26.3	25.27	46	23.7	24.3	21.6	20	21.2	36.49	27.5	25.8	23.4	29.2	29.6	18.6	20.9	26.3	24.2		21.2	22.8	18.6
	5	30.1	25.2	16.9	20	27.0875	24.7	31.3	25.2	23.3	24.9	18.2	28.3	21.1	23.3	19	34.5	22.9	26.4	46		21.7	26.89	22.5	21.1	24	35.8	46	29.1	25.1	21.8	29.1	21.9	27.7	28.6	27	26.4	22.2	35.4	25.32	23.9	25.5	26.1		27.7	24.5	20.6	19.7
	7	31.5	25.3	19.08	21.7	28.7	22	23.7	31.9	28.5	22.8	33.2	26.1	24.2	46	20.7	25.08	24.48	29.7	26.1	31.2	46	27	27.3	23.6	34.2	28.6	27.8	26.3	26.5	24.6	23.3	18.6	14.9	22.8	28.2		23.6	26.6	20	27
	9	24.6	24.25	29.4	25.4	18.8	25.5	23.9	33.5	35.4	24.7	34.4	46	16.2	23.83	29.4	29.4	34.2	46	32.5	24.7	31.1	24.9	18.5	31.1	25.1	30.2		25.7	32.4	26.4
	11	29.2	29.8	24.9	23.9	25.1	31.4	46	24.2	46	22.5	26.6	35.6	46	31.2	46	30.2	27.6	33.2	34.3	20.3	31.1	32.7	38.2	24.8
	13	31	35	24.6928	26.9	24.3	29.4	46	46	23.9	46	37.1	46	46	46	34.5	23.9	46
	15	35.3	34.4	32.1	46	46	33	46	46	46	39.7	46	27.6	46
[truncated: 44 more columns]

## Sheet: Fig 2D
	Prior inf	Asympt course	2-fold increasse S WT IgG
lower 95% CI limit	-1.77	0.66	0.91
regression estimate	0.92	4.87	2.3
upper 95% CI limit	3.6	9.08	3.69

## Sheet: Fig 2E
	Prior inf	2-fold incr in S WT IgG	Asympt course
lower 95% CI limit	-3.65	-2.56	-7.39
regression estimate	-1.35	-1.37	-3.77
upper 95% CI limit	0.95	-0.18	-0.16

## Sheet: Fig 3A
	Prior inf	No prior inf
	18055.3	11454.5
	10495.7	12665
	9900.93	8925.63
	12613	9701.84
	11225.8	11233.8
	11256.5	10176
	9372.2	7450.43
	8272.32	8935.45
	8428.59	8355.17
	7562.73	8655.35
	10085.5	8782.42
	7301.87	6682.2
	10898.4	5677.53
	7086.93	6113.58
	5318.12	7386.43
	8539.48	7505.88
	8678.34	6942.19
	7722.09	6997.92
	6372.16	7749.6
	6430.54	5603.06
	5185.03	5342.42
	5436.31	5070.96
	6764.47	8694
	6310.16	5890.36
	4487.67	5651.3
	2546.61	6238.9
	5337.85	6046.37
	5002.89	6243.48
	5499.34	6556.83
	6983.12	6066.25
	4690.93	5707.32
	4071.11	6371.37
	4498.31	5360.37
	4136.54	4303.27
	4361.53	5504.73
	5684.85	5090.4
	5193.08	5166.9
	3016.61	4202.71
	6031.04	4810.22
	4485.3	4759.81
	4800.15	5135.13
	4360.4	6170.06
	3607.38	3528.48
	4956.98	5928.7
	5073.79	3718.73
	4061.36	4702.77
	4318.97	4761.2
	4667.75	5767.4
	4300.42	4451.5
	3684.36	4179.68
	4252.9	5994.35
	4393.84	3180.85
	3933.49	4443.6
	3787.23	4725.4
	3927.69	4101.16
	3676.35	7509.81
	2998.99	4788.74
	2784.98	4113.32
	3748.26	4851.59
	3226.51	3447.59
	3241.15	3511.1
	2736.17	2522.8
	3844.04	4264.64
	4086.76	3826.54
	2476.92	4445.22
	3587.8	4315.15
	3298.21	4229.34
	3494.78	3905.94
	1571.08	3907.45
	2285.04	3070.5
	3045.32	4030.82
	3952.33	2845.03
	2849.93	4061.08
	2739.81	3122.21
	2642.17	3520.66
	3647.47	4111.74
	3000.68	3453.54
	3088.42	3753.9
	2625.95	2360.91
	2980.9	4116.33
	2965.78	3034.56
	3841.74	4603.46
	2284.41	3158.92
	2420.46	4167.21
	2629.55	3847.01
	2686.76	2528.02
	2699.88	3972.07
	2628.09	3879.25
	2564.88	2972.89
	2440.14	2663.43
	2627.29	3649.67
	2397.11	3041.96
	2453.16	2907.61
	2562.42	2857.56
	2201.54	2686.44
	2422.29	3749.3
	2278.34	2939.93
	1862.37	3113.14
	1286.23	2950.93
	1756.36	1734.63
	2163.92	2959.26
	2756.4	2568.73
	2025.19	2249.5
	2191.35	2801.35
	2394.42	2574.99
	2026.98	2730.76
	2438.4	2236.88
	2362.16	3998.76
	2405.48	3488.51
	2529.79	3352.08
	2348.4	3356.48
	1862.06	2450.14
	2034.54	2738.35
	2589.16	2317.26
	1886.05	2407.74
	1883.75	2666.35
	1931	2558.7
	1984.44	1960.26
	1792.7	2297.49
	2001.02	2164.98
	1834.89	2137.71
	1980.91	2370.58
	1386.8	2147.46
	1514.65	2019.05
	1389.13	1915.43
	1599.62	2353.6
	1967.39	2167.49
	1482.75	2330.93
	1653.98	2659.34
	1338.46	2470.1
	920.388	1551.65
	1485.92	2006.08
	1556.02	1830.59
	1574.59	1360.61
	1100.63	2408.56
	2841.26	1726.17
	1002.22	2097.35
	1184.79	2252.82
	1082.63	2165.11
	1000.73	2086.21
	1708.96	1157.54
	646.222	2366.67
	693.709	2294.94
	401.074	2350.32
		2253.55
		2369.37
		2104.75
		1867.66
		1620.79
		2328.17
		1678.13
		1616.87
		1982.95
		1470.41
		1428.08
		1649.43
		1989.14
		2133.11
		1728.94
		2065.39
		1845.97
		1560.94
		1473.08
		1692.81
		1477.31
		1819.91
		1591.78
		1708.9
		1275.41
		1074.01
		1442.52
		1390.79
		1441.47
		1832.54
		1399.55
		1325.79
		2723.29
		1070.99
		1122.41
		1090.78
		1416.22
		1283.79
		855.794
		1462.43
		928.322
		1146.84
		1231.49
		1106.36
		1499.72
		1019.73
		908.577
		1023.95
		662.802
		1151.86
		1056.01
		896.818
		995.963
		932.939
		612.797
		966.473
		597.649
		500.077
		151.996

## Sheet: Fig 3B
	qPCR neg (no prior infection)	qPCR pos (no prior infection)		qPCR neg (prior infection)	qPCR pos (prior infection)
	151.996	500.077		401.074	1082.63
	597.649	612.797		646.222	1571.08
	662.802	928.322		693.709	1599.62
	855.794	1056.01		1000.73	1886.05
	896.818	1074.01		1002.22	1980.91
	908.577	1157.54		1100.63	2026.98
	920.388	1231.49		1184.79	2191.35
	932.939	1275.41		1286.23	2201.54
	966.473	1390.79		1338.46	2420.46
	995.963	1441.47		1386.8	2699.88
	1019.73	1499.72		1389.13	2756.4
	1023.95	1551.65		1482.75	3676.35
	1070.99	1560.94		1485.92	3787.23
	1090.78	1678.13		1514.65	3933.49
	1106.36	1708.9		1556.02	3952.33
	1122.41	1867.66		1653.98	4136.54
	1146.84	2164.98		1708.96	4393.84
	1151.86	2252.82		1756.35	5928.71
	1283.79	2294.94		1792.7
	1325.79	2317.26		1834.89
	1360.61	2353.6		1862.06
	1399.55	2360.9		1862.37
	1416.22	2450.14		1883.75
	1428.08	2470.1		1931
	1442.52	2558.7		1967.4
	1462.43	2574.99		1984.44
	1470.41	2801.35		2001.02
	1473.08	2959.26		2025.19
	1477.31	3034.56		2034.54
	1574.59	3041.96		2163.92
	1591.78	3070.5		2278.34
	1616.87	3180.85		2284.41
	1620.79	3749.3		2285.04
	1649.43	3907.45		2348.4
	1692.81	4113.32		2362.16
	1726.17	4179.67		2394.42
	1728.94	4810.22		2397.11
	1734.63	5135.13		2405.48
	1819.91	6997.92		2422.29
	1830.59	7509.81		2438.4
	1832.54	9701.84		2440.14
	1845.97	11233.8		2453.16
	1960.26			2476.92
	1982.95			2529.79
	1989.14			2546.61
	2006.08			2562.42
	2019.05			2564.88
	2065.39			2589.16
	2086.21			2625.95
	2097.35			2627.29
	2104.75			2628.09
	2133.11			2629.55
	2137.71			2642.17
	2147.46			2686.76
	2165.11			2736.17
	2167.49			2739.81
	2236.88			2784.98
	2249.5			2841.26
	2253.55			2849.93
	2297.49			2965.78
	2328.17			2980.9
	2330.92			2998.99
	2350.32			3000.68
	2366.67			3016.61
	2369.37			3045.32
	2370.58			3226.51
	2407.74			3241.15
	2408.56			3298.21
	2522.81			3494.78
	2528.02			3587.8
	2568.73			3607.38
	2659.34			3647.47
	2663.43			3684.36
	2666.35			3748.26
	2686.44			3841.74
	2723.29			3844.04
	2730.76			3927.69
	2738.35			4061.36
	2845.03			4071.11
	2857.56			4086.76
	2907.61			4252.9
	2939.93			4300.42
	2950.93			4318.97
	2972.89			4360.4
	3113.14			4361.53
	3122.21			4485.3
	3352.08			4487.67
	3356.48			4498.31
	3447.59			4667.75
	3453.54			4690.92
	3488.51			4800.15
	3511.1			4956.98
	3520.66			5002.89
	3528.48			5073.79
	3649.67			5185.03
	3718.73			5193.08
	3753.9			5318.12
	3826.54			5337.85
	3847.01			5436.31
	3879.25			5499.34
	3905.94			5684.85
	3972.07			6031.04
	3998.76			6310.16
	4030.82			6372.16
	4061.08			6430.54
	4101.16			6764.47
	4111.74			6983.12
	4116.33			7086.93
	4167.21			7301.87
	4202.71			7562.73
	4229.34			7722.09
	4264.64			8272.32
	4303.27			8428.59
	4315.15			8539.48
	4443.6			8678.34
	4445.22			9372.2
	4451.5			9900.93
	4603.46			10085.5
	4702.77			10495.7
	4725.41			10898.4
	4759.81			11225.8
	4761.2			11256.5
	4788.74			18055.3
	4851.59			3088.42
	5070.96			12613
	5090.4
	5166.9
	5342.42
	5360.37
	5504.73
	5603.06
	5651.3
	5677.53
	5707.32
	5767.4
	5890.36
	5994.35
	6046.37
	6066.25
	6113.58
	6170.06
	6238.9
	6243.48
	6371.37
	6556.83
	6682.2
	6942.2
	7386.43
	7450.43
	7505.88
	7749.6
	8355.17
	8655.35
	8693.99
	8782.42
	8925.63
	8935.45
	10176
	11454.5
	12665
	1915.43
	3158.92

## Sheet: Fig 3C
	Days until infection	<75th percentile 500-4393 BAU/ml	>75th percentile 4810-11233 BAU/ml
	8	1
	9	1
	21	1
	8	1
	12	1
	6	1
	21	1
	18	1
	12	1
	15	1
	15	1
	27	1
	7	1
	17	1
	9	1
	17	1
	20	1
	28	1
	17	1
	13	1
	20	1
	26	1
	20	1
	13	1
	9	1
	6	1
	18	1
	23	1
	28	1
	7	1
	26	1
	27	1
	12	1
	19	1
	18	1
	15	1
	23	1
	2	1
	7	1
	16	1
	17	1
	15	1
	18	1
	28	1
	25	1
	21	1
	14	1
	10	1
	9	1
	7	1
	10	1
	20	1
	17	1
	10		1
	15		1
	4		1
	27		1
	15		1
	27		1
	13		1
	28	0
	28	0
	28	0
	28	0
	28	0
	28	0
	28	0
	28	0
	28	0
	28	0
	28	0
	28	0
	28	0
	28	0
	28	0
	28	0
	28	0
	28	0
	28	0
	28	0
	28	0
	28	0
	28	0
	28	0
	28	0
	28	0
	28	0
	28	0
	28	0
	28	0
	28	0
	28	0
	28	0
	28	0
	28	0
	28	0
	28	0
	28	0
	28	0
	28	0
	28	0
	28	0
	28	0
	28	0
	28	0
	28	0
	28	0
	28	0
	28	0
	28	0
	28	0
	28	0
	28	0
	28	0
	28	0
	28	0
	28	0
	28	0
	28	0
	28	0
	28	0
	28	0
	28	0
	28	0
	28	0
	28	0
	28	0
	28	0
	28	0
	28	0
	28	0
	28	0
	28	0
	28	0
	28	0
	28	0
	28	0
	28	0
	28	0
	28	0
	28	0
	28	0
	28	0
	28	0
	28	0
	28	0
	28	0
	28	0
	28	0
	28	0
	28	0
	28	0
	28	0
	28	0
	28	0
	28	0
	28	0
	28	0
	28	0
	28	0
	28	0
	28	0
	28	0
	28	0
	28	0
	28	0
	28	0
	28	0
	28	0
	28	0
	28	0
	28	0
	28	0
	28	0
	28	0
	28	0
	28	0
	28	0
	28	0
	28	0
	28	0
	28	0
	28	0
	28	0
	28	0
	28	0
	28	0
	28	0
	28	0
	28	0
	28	0
	28	0
	28	0
	28	0
	28	0
	28	0
	28	0
	28	0
	28	0
	28	0
	28	0
	28	0
	28	0
	28	0
	28	0
	28	0
	28	0
	28	0
	28	0
	28	0
	28	0
	28	0
	28	0
	28	0
	28	0
	28	0
	28	0
	28	0
	28	0
	28	0
	28	0
	28	0
	28	0
	28	0
	28	0
	28	0
	28	0
	28	0
	28	0
	28	0
	28	0
	28	0
	28	0
	28	0
	28	0
	28	0
	28	0
	28	0
	28	0
	28	0
	28	0
	28	0
	28	0
	28	0
	28	0
	28	0
	28	0
	28	0
	28	0
	28	0
	28	0
	28	0
	28	0
	28	0
	28	0
	28	0
	28	0
	28	0
	28	0
	28	0
	28	0
	28	0
	28	0
	28	0
	28	0
	28	0
	28	0
	28		0
	28		0
	28		0
	28		0
	28		0
	28		0
	28		0
	28		0
	28		0
	28		0
	28		0
	28		0
	28		0
	28		0
	28		0
	28		0
	28		0
	28		0
	28		0
	28		0
	28		0
	28		0
	28		0
	28		0
	28		0
	28		0
	28		0
	28		0
	28		0
	28		0
	28		0
	28		0
	28		0
	28		0
	28		0
	28		0
	28		0
	28		0
	28		0
	28		0
	28		0
	28		0
	28		0
	28		0
	28		0
	28		0
	28		0
	28		0
	28		0
	28		0
	28		0
	28		0
	28		0
	28		0
	28		0
	28		0
	28		0
	28		0
	28		0
	28		0
	28		0
	28		0
	28		0
	28		0
	28		0
	28		0
	28		0
	28		0
	28		0
	28		0
	28		0
	28		0
	28		0
	28		0
	28		0
	28		0
	28		0
	28		0
	28		0
	28		0

## Sheet: Fig 3D
	S WT IgG ≥ or < 75th %ile	S WT IgG 2-fold increase	Prior infection
lower 95% CI limit	0.14	0.55	0.28
regression estimate	0.35	0.71	0.5
upper 95% CI limit	0.71	0.92	0.87

## Sheet: Fig 3E
	qPCR neg (prior inf)	qPCR pos (prior inf)		qPCR neg (prior inf)	qPCR pos (prior inf)
	810	1620		0.1	270
	4860	540		540	270
	810	2430		1620	810
	2430	2430		810	2430
	1620	2430		1620	1620
	90	7290		2430	540
	2430	1620		1620	810
	1620			2430	270
	7290			810	1620
	14580			270	540
	810			540	810
	810			1620	540
				270	540
				540	540
				810	810
				540	4860
				810	270
				7290
				810
				810
				540
				270
				540
				810
				540
				810
				540
				540

[truncated: 12 more sheets: Fig 3F, Fig 4A, Fig 4B, Fig 4C, S1A, S1B, S1C, S1D, S1E, S1F, S1G, S1H]
